# Supplementary material for: Study of the Efficacy of Probiotic Bacteria to Reduce Acrylamide in Food and In Vitro Digestion
Source: Foods. 2022 Apr 27;11(9):1263. doi: 10.3390/foods11091263 (PMC9101460; doi:10.3390/foods11091263)
Supplement: Supplementary file 1 [file foods-11-01263-s001.zip]

Archive with 1 entries (1 files):
- foods-1674218-supplementary.pdf
